# Supplementary material for: 3D in vitro Models of Pathological Skeletal Muscle: Which Cells and Scaffolds to Elect?
Source: Front Bioeng Biotechnol. 2022 Jul 11;10:941623. doi: 10.3389/fbioe.2022.941623 (PMC9313593; doi:10.3389/fbioe.2022.941623)
Supplement: Supplementary file 1 [file Table2.XLSX]

## Sheet: Acquired myopathies
	Acquired myopaties	Mechanism/target	Molecules	Pathological outcomes
	Toxic myopathies		D-Penicillamine; Interferon-α	Autoimmune myasthenia gravis.
			Cimetidine; Phenytoin; Imatinib	Generalized weakness and myalgias associated with CK elevations.
			Immune checkpoint inhibitors	Generalized weakness associated with severe cardiorespiratory and ocular involvement.
			Tumor necrosis factor inhibitors; Hydroxyurea	Associated with dermatomyositis.
		Amphiliphic myopathies	Chloroquine; Hydroxychloroquine	Slowly progressive, painless, proximal weakness and atrophy. A cardiomyopathy can also occur. Concomitant neuropathy results in reduced sensation in the muscle.
			Amiodarone	Neuromyopathy with severe proximal and distal weakness, distal sensory loss.
		Necrotizing myopathies	Statins; Other cholesterol-lowering agents	Myalgia, muscle weakness, elevation of creatine kinase (CK). In the most severe cases, necrotizing myopathy may lead to myoglobinuria and renal failure. Proximal muscle weakness presents in cases of prolonged exposure.
			Cyclosporine	Generalized myalgias and proximal muscle weakness, cardiomyopaty.
			Labetalol	Acute or insidious onset proximal weakness or myalgias.
			Propofol	Myoglobinuria, metabolic acidosis, acute cardiomyopathy and skeletal myopathy.
			Alcohol	Myalgia, muscle cramping, swelling and weakness, usually associated with levated CK level and, in severe cases, with acute renal failure.
		Antimicrotubular myopathies	Colchicine	Generalized toxic neuromyopathy, usually developing after chronic administration. Concomitant statin administration improves the risk of myopathy. Progressive proximal muscle weakness in case of prolonged administration.
			Vincristine	Axonal sensorimotor polyneuropathy, associated with distal muscle weakness and sensory loss. Less common effects are proximal muscle weakness and myalgias.
		Mithocondria myopathies from antiretrovirals	Zidovudine; Telbivudine and other antiretrovirals	Progressive proximal muscle weakness, myalgia. Possible development of concomitant hepatic steatosis.
		Myopathies scecondary to drugs of abuse	Alchol; Heroin; Cocaine; Opiates; Amphetamines; Phencyclidine	Rhabdomyolysis and myoglobinuria, preceded by muscle oedema and pain. Proximal muscle weakness in patients with a history of drug abuse is often multifactorial (e.g. poor nutrition, inactivity) and not necessarily due to a primary myopathic process.
	Trauma or ablation	Volume muscle loss, VML		Permanent loss of muscle tissue, replacement with fibrotic tissue, chronic muscle function impairment.
