# Supplementary material for: 3D in vitro Models of Pathological Skeletal Muscle: Which Cells and Scaffolds to Elect?
Source: Front Bioeng Biotechnol. 2022 Jul 11;10:941623. doi: 10.3389/fbioe.2022.941623 (PMC9313593; doi:10.3389/fbioe.2022.941623)
Supplement: Supplementary file 2 [file Table3.xlsx]

## Sheet: 3D muscle models
	Cell source(s)	Type of scaffold	Features	References
	Myoblasts derived from muscle biopsies	Fibrin-based hydrogel in a silicone mold containing two attachment points	The BAM (bio-artificial muscle) presented aligned myofibers able to contract upon electrical and/or mechanical stimulation. This model system could bridge the gap between 2D cell culture and animal models, while immediately using human instead of animal tissue.	Gholobova D. et al., 2018
	iPS-derived myogenic, endothelial cells and pericytes obtained from patients with Duchenne, limb-girdle, and congenital muscular dystrophies	Fibrin-based hydrogel in molds between two flexible silicone posts providing continuous tension	Artificial muscles recapitulated characteristics of human skeletal muscle tissue including pathological cellular hallmarks of incurable forms of severe muscular dystrophy.	Maffioletti SM. et al., 2018
	iMPCS (induced myogenic progenitor cells via transient expression of PAX7)	Fibrin-based hydrogel	Functional skeletal muscle tissues (iSKM bundles) containing aligned multi-nucleated myotubes; positive force–frequency relationship and robust calcium transient in response to electrical or acetylcholine stimulation.	Rao L. et al., 2018
	Immortalized muscle cells, Endothelial cells, Bone marrow-derived mesencymal stromal cells and Fibroblasts	Fibrin-based hydrogel	Generation of vascularized muscle that presents high levels of similarity with the physiological muscle environment and that demostrated to be relevant in exploring muscle fibroblast physiological and pathological behavior during fibrosis.	Bersini S. et al., 2018
	Pediatric muscle precursor cells	ECM obtained from mouse decellularized diaphragm muscle	Generation of a functioning three-dimensional skeletal muscle structure, capable of ECM remodeling and self-renewal. Functional reconstruction of an engineered skeletal muscle with maintenance of a stem cell pool.	Trevisan C. et al., 2019
	Myoblasts derived from muscle biopsies	Matrigel and fibrinogel solution with electrical stimulation	Electrically stimulated myobundles showed a decrease in fatigue resistance compared to control myobundles without changes in glycolytic or mitochondrial protein levels; greater glucose consumption and decreased abundance of acetylcarnitine in stimulated myobundles indicated increased glycolytic and fatty acid metabolic flux.	Khodabukus A. et al., 2019
	Skeletal muscle cells	Decellularized porcine-derived muscle hydrogel	Spatially printing tissue-specific dECM bioinks offers organized microenvironmental cues for the differentiation of each cell and improves vascularization, innervation, and functional recovery when 3D bioprinted muscles were implanted in a rodent VML model.	Choi YJ. et al., 2019
	Myoblasts isolated from muscle biopsies	Fibrin-based hydrogel in MyoTACTIC wells	Human skeletal muscle micro-tissues (hMMTs) recapitulated biological responses: contractile force mirrored expected responses to compounds shown by others to decrease (dexamethasone, cerivastatin) or increase (IGF-1) skeletal muscle strength.	Afshar ME. et al., 2020
	Muscle progenitor cells and neural stem cells	Three types of bioinks: cell-laden bioink (a fibrinogen-based composite hydrogel), sacrificing acellular bioink, and supporting polycaprolactone (PCL) bioink	Neural input into bioprinted skeletal muscle construct showed the improvement of myofiber formation, long-term survival, and neuromuscular junction formation in vitro; the bioprinted constructs with neural cell integration facilitated rapid innervation and matured into organized muscle tissue that restored normal muscle weight and function in a rodent model of muscle defect injury.	Kim JH. et al., 2020
	Immortalized myoblast cell lines from healthy and DMD patients	Fibrinogen and Geltrex solution	3D human skeletal muscle microtissues (hMMTs) generated with a cell line wherein the dystrophin gene possessed a duplication of exon 2, were observed rare dystrophin-positive myotubes, which were not seen in 2D cultures; treating DMD hMMTs with a β1-integrin activating antibody, improved contractile apparatus maturation and stability.	Ebrahimi M. et al., 2021
	Immortalized myoblast cell lines from DMD patients	Fibrinogen and Geltrex solution	Electrophysiological aspects of DMD, including effects on membrane potential and membrane resistance, are replicated in the 3- D muscle tissue model. A potential therapeutic compound, poloxamer 188, demonstrate capacity for improving the membrane potential in 3D DMD muscle model.	Nguyen CT. et al., 2021
	CD56+ myoblasts from young and old subjects	Hydrogel composed of collagen I and Matrigel	Generation of an aged system and experimental platform to investigate electrical stimulation mimicking exercise regimes; myobundles derived from old subjects to study compound efficacy and toxicity for therapeutic evaluation against sarcopenia.	Giza S. et al., 2022
	Myoblasts and fibroblasts	Decellularized diaphragm ECM with mechanichal stimulation	Genration of mature and radially aligned muscle fibers within the pre-existing ECM; inibition of fibroblast overgrowth and integration with recipient diaphragm in a surgically induced muscle damage.	Maghin E. et al., 2022
