# Supplementary material for: 3D in vitro Models of Pathological Skeletal Muscle: Which Cells and Scaffolds to Elect?
Source: Front Bioeng Biotechnol. 2022 Jul 11;10:941623. doi: 10.3389/fbioe.2022.941623 (PMC9313593; doi:10.3389/fbioe.2022.941623)
Supplement: Supplementary file 3 [file Table1.XLSX]

## Sheet: Inherited myopathies
	Inherited myopaties	Phenotype	Sub-phenotype	Pathological outcomes	Phenotype OMIM number	Prevalence	Mutated gene(s)	Muscle tissue target
	Muscular dystrophies	Duchenne muscular dystrophy, DMD		Severe progressive muscle wasting, respiratory and heart failure	310200	6:100000	DMD	Dystrophin, Muscle fiber structure
		Becker muscular dystrophy, BMD		Severe progressive muscle wasting, respiratory and heart failure, slower progression than DMD	300376	1-9:100000	DMD	Dystrophin, Muscle fiber structure
		Congenital muscular dystrophy, CMD	Ullrich congenital muscular dystrophy, UCMD	Generalized muscle weakness and striking hypermobility of distal joints, progressive scoliosis and deterioration of respiratory function	254090	0.1-0.9:100000	COL6A1 COL6A2 COL6A3	Collagen VI, Muscle extracellular matrix
			Bethlem congenital muscular dystrophy, BCMD	Progressive muscle wasting, finger contractures are charateristic of this type of muscular dystrophy	158810	<0.1:100000	COL6A1 COL6A2 COL6A3	Collagen VI, Muscle extracellular matrix
			Fukuyama congenital muscular dystrophy, FCMD	Symmetrical generalized progressive muscle weakness and hypotonia, heart failure, feeding difficulties, severe intellectual deficit	253800	0.1-0.9:100000	FKTN	Dystroglycan, Muscle fiber structure
			LAMA2-related muscular dystrophy	Muscle weakness apparent at birth or in the first 6 months of life, hypotonia, progressive weakness and wasting of skeletal muscle	607855	NA	LAMA2	Merosin (Laminin-211), Muscle extracellular matrix
			Laminopathies	Prominent axial hypotonia, muscle weakness, joint contractures, spinal rigidity, progressive respiratory insufficiency, moderately elevated serum creatine kinase	613205	<0.1:100000	LMNA	Lamin A/C, Muscle cell nuclear membrane
		Limb-Girdle muscular dystrophy, LGMD	Calpainopathies Sarcoglycanopathies	Progressive wasting of proxymal muscle, scapular winging, calf pseudohypertrophy, and contractures	253600 604286	2:100000	CAPN3 SGCB	Calpain 3, Muscle fiber function Sarcoglycan, Muscle fiber structure
		Oculopharyngeal muscular dystrophy, OPMD		Progressive eyelid ptosis, ophthalmoplegia, dysphagia, dysarthria and proximal limb weakness	164300	1:100000	PABPN1	Poly(A)-binding protein-2, Muscle cells
		Emery-Dreifuss muscular dystrophy, EDMD		Muscular weakness and atrophy, early joint contractures, cardiomyopathy	310300	0.1-0.9:100000	EMD	Emerin, Muscle cell nuclear membrane
		Facioscapulohumeral muscular dystrophy, FSHD		Progressive muscle weakness with focal involvement of the facial, shoulder and limb muscles	158900	4:100000	DUX4	D4Z4 macrosatellite repeat, Muscle cells
		Myotonic dystrophy, MD		Progressive muscle weakness, early onset cataracts, respiratory and gastrointestinal complications	160900	10:100000	DMPK	Dystrophia myotonica protein kinase, Muscle cells
	Metabolic myopathies	Acid maltase deficiency, AMD (Pompe disease)		Lysosomal accumulation of glycogen due to acid maltase deficiency, resulting in skeletal muscle hypotony and cardiomyopathy	232300	1-9:100 000	GAA	Alpha-acid glucosidase, Muscle cells
		Carnitine deficiency		Early onset cardiomyopathy often associated with weakness, hypotonia, recurrent hypoglycemic hypoketotic seizures and/or coma	212160	NA	NA	Carnitine, Mithocondria
		Carnitine palmitoyltransferase deficiency		Recurrent attacks of rhabdomyolysis, muscle pain and weakness, usually consequent to physical exercise or prolonged fasting	255110	NA	CPT2	Carnitine palmitoyltransferase II, Mithocondria
		Debrancher enzyme deficiency (Cori disease, Forbes disease)		Hepatomegaly, hypoglycemia, severe muscle weakness, growth retardation	232400	NA	AGL	Glycogen debranching enzyme, Muscle cells
		Lactate dehydrogenase deficiency		Exertional fatigue and muscle pain, potentially accompanied by myoglobinuria	614128	NA	LDHB	Lactate dehydrogenase B, Mitochondria
		Myoadenylate deaminase deficiency		Exercise-induced muscle pain, cramps and early fatigue	615511	NA	AMPD1	Myoadenylate deaminase, Muscle cells
		Phosphofructokinase deficiency (Tarui disease)		Exertional fatigue and muscular exercise intolerance	232800	<0.1:100000	PFKM	Phosphofructo kinase, Muscle cells
		Phosphoglycerate kinase deficiency		Highly variable clinical phenotype that includes chronic hemolytic anemia, myopathy, muscle weakness and neurologic involvement	300653	<0.1:100000	PGK1	Phosphoglycerate kinase, Muscle cells
		Phosphoglycerate mutase deficiency		Exercise-induced cramps, myoglobinuria, presence of tubular aggregates in the muscle biopsy	261670	<0.1:100000	PGAM2	Phosphoglycerate mutase, Muscle cells
		Phosphorylase deficiency (McArdle disease)		Muscular exercise intolerance, myalgia, muscle cramps, fatigue, and muscle weakness	232600	NA	PYGM	Glycogen phosphorilase, Muscle cells
	Muscle developmental disorders	Congenital diaphragmatic hernia, CDH		Herniation of abdominal organs into the thoracic cavity, often associated with lethal pulmonary hypoplasia and pulmonary hypertension	142340	33:100000	DIH1 DIH2 DIH3 ZFPM2 and others	Muscle anatomy
		Omphalocele		Abdominal wall defect, characterized by the herniation of internal organs (covered by peritoneal layer) into the open base of the umbilical cord	164750	10-50:100000	duplication of genes on chromosome 1p31	Muscle anatomy
		Gastroschisis		Abdominal wall defect, characterized by herniation of the bowel from the right paraumbilical side, organs are not covered by any membrane	230750	10-50:100000	NA	Muscle anatomy
